# Supplementary material for: Escherichia coli Survival on Strawberries and Unpacked Romaine Lettuce Washed Using Contaminated Water
Source: Foods. 2021 Jun 16;10(6):1390. doi: 10.3390/foods10061390 (PMC8235505; doi:10.3390/foods10061390)
Supplement: Supplementary file 1 [file foods-10-01390-s001.zip]

Archive with 1 entries (1 files):
- foods-1239102-supplementary.pdf
